# Supplementary material for: 3,3′-Difluoro-4,4′-(p-phenyl­enedi­oxy)dibenzonitrile
Source: Acta Crystallogr Sect E Struct Rep Online. 2009 Sep 5;65(Pt 10):o2340. doi: 10.1107/S1600536809035247 (PMC2970212; doi:10.1107/S1600536809035247)
Supplement: Supplementary file 2 [file e-65-o2340-Isup2.hkl]

# 
# h,k,l, Fc-squared, Fo-squared, sigma(Fo-squared) and status flag 
# 
data_I
_shelx_title ' cd29394 in P-1' 
_shelx_refln_list_code          4 
_shelx_F_calc_maximum       83.07 
_exptl_crystal_F_000       178.00 
_reflns_d_resolution_high  0.8108 
 
loop_ 
 _symmetry_equiv_pos_as_xyz 
 'x, y, z' 
 '-x, -y, -z' 
 
_cell_length_a     6.9800 
_cell_length_b     7.6150 
_cell_length_c     8.2942 
_cell_angle_alpha 106.376 
_cell_angle_beta   93.698 
_cell_angle_gamma 109.085 
 
_shelx_F_squared_multiplier     1.000 
 
loop_ 
 _refln_index_h 
 _refln_index_k 
 _refln_index_l 
 _refln_F_squared_calc 
 _refln_F_squared_meas 
 _refln_F_squared_sigma 
 _refln_observed_status 
   1   0   0       52.50       56.42      0.95 o 
   2   0   0     6901.03     5191.55    453.45 o 
   3   0   0       82.88       90.79      2.51 o 
   4   0   0      448.58      501.26     18.83 o 
   5   0   0       15.78       15.97      0.91 o 
   6   0   0        8.52        8.21      0.74 o 
   7   0   0        0.57        0.42      0.34 o 
   8   0   0        0.27        0.56      0.47 o 
  -8   1   0        7.68        8.52      0.93 o 
  -7   1   0        0.72        1.01      0.41 o 
  -6   1   0       95.84       93.01      2.36 o 
  -5   1   0       27.42       25.88      1.63 o 
  -4   1   0      121.59      139.70      7.49 o 
  -3   1   0       31.34       39.52      2.18 o 
  -2   1   0      181.75      124.09     27.72 o 
  -1   1   0      430.65      386.75     36.29 o 
   0   1   0      882.33      837.10      5.69 o 
   1   1   0     2950.89     2966.27     12.46 o 
   2   1   0      570.18      638.78      4.58 o 
   3   1   0      916.58     1048.81     18.68 o 
   4   1   0       41.98       43.55      1.74 o 
   5   1   0       68.15       65.49      1.86 o 
   6   1   0       12.86       12.00      0.90 o 
   7   1   0       18.29       15.35      1.14 o 
  -8   2   0        0.02       -0.09      0.22 o 
  -7   2   0        2.48        2.64      0.56 o 
  -6   2   0       26.42       24.82      1.20 o 
  -5   2   0       31.12       27.39      0.79 o 
  -4   2   0        4.25        4.12      0.20 o 
  -3   2   0      109.17      108.74      1.73 o 
  -2   2   0      279.05      277.80      4.56 o 
  -1   2   0      406.44      386.52     15.48 o 
   0   2   0      546.05      561.33      4.27 o 
   1   2   0      277.32      293.00      1.95 o 
   2   2   0      263.57      280.49      3.32 o 
   3   2   0        0.62        0.41      0.30 o 
   4   2   0        0.07        0.06      0.11 o 
   5   2   0        9.46        9.05      0.74 o 
   6   2   0        0.66        1.19      0.42 o 
   7   2   0        0.03        0.04      0.32 o 
  -8   3   0        0.36        0.84      0.32 o 
  -7   3   0        9.25        8.51      0.78 o 
  -6   3   0      119.26      116.12      2.59 o 
  -5   3   0        7.68        8.25      0.32 o 
  -4   3   0      469.81      500.27      6.30 o 
  -3   3   0       51.94       57.49      1.00 o 
  -2   3   0      305.35      294.18     10.75 o 
  -1   3   0      608.34      610.64     63.64 o 
   0   3   0      124.81      126.11      1.90 o 
   1   3   0      104.33      115.58      2.22 o 
   2   3   0       33.23       36.88      1.07 o 
   3   3   0       26.13       25.29      1.44 o 
   4   3   0        4.41        4.37      0.39 o 
   5   3   0        1.00        1.54      0.44 o 
   6   3   0        3.84        2.71      0.60 o 
  -8   4   0        1.10        1.82      0.47 o 
  -7   4   0        0.48        0.72      0.35 o 
  -6   4   0        9.65        9.67      0.78 o 
  -5   4   0        8.38        7.56      0.51 o 
  -4   4   0      231.35      242.83      4.52 o 
  -3   4   0      127.71      132.44      5.19 o 
  -2   4   0      326.69      330.91     38.05 o 
  -1   4   0        3.10        3.58      0.38 o 
   0   4   0      472.49      524.53      5.03 o 
   1   4   0       12.75       11.44      0.45 o 
   2   4   0       92.33       95.61      9.60 o 
   3   4   0        9.15        8.63      0.47 o 
   4   4   0        8.81        8.78      0.52 o 
   5   4   0        3.13        4.06      0.65 o 
  -8   5   0        0.07        0.31      0.24 o 
  -7   5   0        2.71        3.03      0.57 o 
  -6   5   0        0.01        0.01      0.20 o 
  -5   5   0       11.65       11.82      0.44 o 
  -4   5   0       28.87       26.82      0.63 o 
  -3   5   0        0.73        0.33      0.12 o 
  -2   5   0       30.96       26.01      1.06 o 
  -1   5   0       10.50        8.72      0.63 o 
   0   5   0       61.38       34.29     20.38 o 
   1   5   0        0.22        0.25      0.14 o 
   2   5   0       44.43       45.18      1.05 o 
   3   5   0       17.28       15.80      0.98 o 
  -8   6   0        0.08        0.34      0.24 o 
  -7   6   0        0.00        0.20      0.22 o 
  -6   6   0        4.45        5.48      0.62 o 
  -5   6   0        0.95        1.08      0.19 o 
  -4   6   0        1.03        0.99      0.18 o 
  -3   6   0        5.68        4.94      0.53 o 
  -2   6   0        3.18        4.29      0.56 o 
  -1   6   0        7.68        7.61      0.67 o 
   0   6   0        5.97        5.68      0.61 o 
   1   6   0       11.49       12.89      0.91 o 
   2   6   0       22.34       20.93      1.19 o 
   3   6   0        2.97        2.57      0.52 o 
  -7   7   0        0.16        0.32      0.26 o 
  -5   7   0        1.40        1.05      0.30 o 
  -4   7   0        9.50       12.77      0.92 o 
  -3   7   0       29.76       29.87      1.39 o 
  -2   7   0        0.07       -0.06      0.20 o 
  -1   7   0       22.84       21.91      1.22 o 
   0   7   0        0.12        0.34      0.25 o 
   1   7   0       25.29       29.48      1.48 o 
   2   7   0        5.18        5.55      0.67 o 
  -6   8   0        0.34        0.37      0.38 o 
  -5   8   0        5.55        5.79      0.77 o 
  -4   8   0        6.83        9.85      0.90 o 
  -3   8   0        0.59        0.92      0.38 o 
  -2   8   0        0.66        0.15      0.29 o 
  -1   8   0        1.57        2.51      0.53 o 
   0   8   0        4.53        4.64      0.74 o 
  -3   9   0        0.02        0.16      0.38 o 
   2  -9   1        0.26       -0.12      0.27 o 
   3  -9   1        1.08        0.44      0.36 o 
   4  -9   1        0.05        0.27      0.34 o 
  -1  -8   1        4.96        6.45      0.71 o 
   0  -8   1        1.14        0.66      0.34 o 
   1  -8   1        4.06        4.57      0.70 o 
   2  -8   1        7.70        6.80      0.75 o 
   3  -8   1        0.13        0.39      0.33 o 
   4  -8   1       19.92       17.29      1.16 o 
   5  -8   1        1.24        0.84      0.39 o 
   6  -8   1        0.79        0.36      0.35 o 
  -2  -7   1        3.49        4.28      0.67 o 
  -1  -7   1        0.57        0.86      0.38 o 
   0  -7   1        0.70        1.02      0.34 o 
   1  -7   1       20.65       20.71      1.15 o 
   2  -7   1        1.39        1.01      0.37 o 
   3  -7   1       14.16       11.91      0.88 o 
   4  -7   1        7.62        7.36      0.73 o 
   5  -7   1       31.07       28.13      2.72 o 
   6  -7   1        0.16        0.06      0.17 o 
   7  -7   1        6.08        5.32      0.72 o 
  -3  -6   1        0.74        1.08      0.36 o 
  -2  -6   1       15.30       15.25      0.99 o 
  -1  -6   1        7.44        7.66      0.47 o 
   0  -6   1        0.25        0.17      0.14 o 
   1  -6   1        3.10        2.77      0.46 o 
   2  -6   1        1.51        1.10      0.32 o 
   3  -6   1        4.19        4.28      0.51 o 
   4  -6   1        0.54        1.46      0.25 o 
   5  -6   1        9.31        8.99      0.53 o 
   6  -6   1        0.62        0.90      0.24 o 
   7  -6   1        3.21        2.37      0.52 o 
   8  -6   1        4.42        5.07      0.75 o 
  -5  -5   1        0.05        0.12      0.41 o 
  -4  -5   1        3.18        3.64      0.60 o 
  -3  -5   1        1.51        1.74      0.29 o 
  -2  -5   1        3.36        3.75      0.35 o 
  -1  -5   1       28.57       28.46      0.99 o 
   0  -5   1       19.60       17.33      0.87 o 
   1  -5   1       11.54       15.17      0.80 o 
   2  -5   1       64.51       69.40      1.70 o 
   3  -5   1        5.74        5.10      0.34 o 
   4  -5   1       21.57       18.36      0.78 o 
   5  -5   1        1.74        1.77      0.27 o 
   6  -5   1        9.11        7.89      0.49 o 
   7  -5   1        1.00        0.74      0.31 o 
   8  -5   1        0.29        0.67      0.31 o 
  -6  -4   1        0.26       -0.29      0.34 o 
  -5  -4   1        1.56        1.48      0.46 o 
  -4  -4   1        1.32        1.94      0.45 o 
  -3  -4   1        2.37        2.65      0.34 o 
  -2  -4   1        5.62        5.54      0.35 o 
  -1  -4   1        2.70        2.00      0.22 o 
   0  -4   1        0.21        0.36      0.18 o 
   1  -4   1        0.64        0.64      0.20 o 
   2  -4   1      181.48      220.25      2.85 o 
   3  -4   1      194.00      181.56      8.37 o 
   4  -4   1       47.75       49.18      1.96 o 
   5  -4   1       30.24       28.86      1.51 o 
   6  -4   1       26.04       25.76      1.24 o 
   7  -4   1        2.16        2.49      0.53 o 
   8  -4   1        1.29        1.13      0.39 o 
  -6  -3   1        0.96        0.77      0.42 o 
  -5  -3   1        1.98        1.54      0.42 o 
  -4  -3   1        0.37        0.47      0.25 o 
  -3  -3   1       15.99       16.99      0.57 o 
  -2  -3   1        1.42        1.69      0.27 o 
  -1  -3   1       46.63       41.19      0.88 o 
   0  -3   1       39.60       45.80      1.06 o 
   1  -3   1       40.56       35.72      0.92 o 
   2  -3   1       54.16       46.18      2.49 o 
   3  -3   1      377.54      400.23     13.54 o 
   4  -3   1        0.82        0.57      0.11 o 
   5  -3   1      163.55      168.49      7.06 o 
   6  -3   1        1.96        2.06      0.47 o 
   7  -3   1       16.83       15.94      1.07 o 
   8  -3   1        3.91        3.97      0.70 o 
  -7  -2   1        0.05        0.17      0.34 o 
  -6  -2   1        0.85        0.73      0.36 o 
  -5  -2   1        7.84        6.33      0.64 o 
  -4  -2   1       13.43       14.10      0.50 o 
  -3  -2   1       28.59       33.25      0.69 o 
  -2  -2   1        0.00        0.06      0.08 o 
  -1  -2   1       15.99       13.83      1.25 o 
   0  -2   1      151.46      151.45      1.71 o 
   1  -2   1       96.97       87.51      3.51 o 
   2  -2   1       54.54       54.63      1.20 o 
   3  -2   1       47.50       49.55      0.58 o 
   4  -2   1       90.39      107.06      5.14 o 
   5  -2   1       94.73       96.02      8.75 o 
   6  -2   1       84.69       81.05      2.21 o 
   7  -2   1        4.70        4.36      0.69 o 
   8  -2   1        5.01        3.63      0.74 o 
  -7  -1   1        0.15        0.37      0.33 o 
  -6  -1   1        8.68        8.10      0.76 o 
  -5  -1   1        9.56        9.12      0.72 o 
  -4  -1   1       16.38       18.35      0.50 o 
  -3  -1   1       85.75      105.75      1.09 o 
  -2  -1   1        4.61        3.80      0.18 o 
  -1  -1   1      140.37      149.69      1.81 o 
   0  -1   1        5.70        5.53      0.21 o 
   1  -1   1        0.07        0.27      0.06 o 
   2  -1   1       71.23       74.13      5.48 o 
   3  -1   1       11.97       11.05      0.37 o 
   4  -1   1        1.59        2.13      0.34 o 
   5  -1   1       20.49       18.62      0.61 o 
   6  -1   1       25.37       23.99      1.22 o 
   7  -1   1        0.49        0.72      0.37 o 
   8  -1   1        0.93        0.96      0.52 o 
  -8   0   1        6.10        7.37      0.89 o 
  -7   0   1       15.52       14.95      1.09 o 
  -6   0   1        5.26        5.87      0.63 o 
  -5   0   1       81.60       80.11      1.99 o 
  -4   0   1       53.20       68.54      1.89 o 
  -3   0   1        0.68        0.47      0.14 o 
  -2   0   1      246.94      281.17      2.68 o 
  -1   0   1     1159.79     1189.58      7.71 o 
   0   0   1      277.55      275.86     21.11 o 
   1   0   1      146.00      146.34      7.93 o 
   2   0   1     1813.18     1949.08    118.25 o 
   3   0   1       50.06       44.76      2.27 o 
   4   0   1      393.52      460.86      3.19 o 
   5   0   1       18.47       17.36      0.61 o 
   6   0   1       96.97       86.67      2.33 o 
   7   0   1        8.24        7.86      0.85 o 
  -8   1   1        7.66        7.30      0.82 o 
  -7   1   1        1.22        1.21      0.38 o 
  -6   1   1       39.32       37.08      1.48 o 
  -5   1   1        3.05        3.25      0.46 o 
  -4   1   1       24.77       24.90      0.79 o 
  -3   1   1        0.13        0.10      0.06 o 
  -2   1   1       16.02       17.09      0.55 o 
  -1   1   1     2067.73     1745.96    232.55 o 
   0   1   1      923.94      878.95     63.94 o 
   1   1   1     1783.09     1901.49     11.62 o 
   2   1   1       14.65       16.93      0.51 o 
   3   1   1      938.18     1026.88     14.24 o 
   4   1   1       34.00       41.52      1.50 o 
   5   1   1      263.00      262.74      6.15 o 
   6   1   1       13.09       14.03      0.99 o 
   7   1   1       28.42       22.65      1.38 o 
  -8   2   1        1.61        2.08      0.47 o 
  -7   2   1       22.74       21.02      1.21 o 
  -6   2   1       31.43       30.17      1.31 o 
  -5   2   1       19.80       19.78      0.61 o 
  -4   2   1        0.68        1.35      0.15 o 
  -3   2   1      184.92      186.36      2.36 o 
  -2   2   1        0.92        0.58      0.08 o 
  -1   2   1       50.40       46.09      2.26 o 
   0   2   1      167.83      168.66     12.77 o 
   1   2   1       46.58       52.17      1.99 o 
   2   2   1      196.48      226.75      2.37 o 
   3   2   1       23.03       27.67      0.70 o 
   4   2   1       27.80       25.79      0.75 o 
   5   2   1        9.47       10.02      0.79 o 
   6   2   1       34.72       26.60      1.38 o 
  -8   3   1       11.71       11.98      0.99 o 
  -7   3   1        0.75        0.61      0.34 o 
  -6   3   1       71.22       69.36      1.32 o 
  -5   3   1        1.16        1.19      0.36 o 
  -4   3   1       26.78       25.72      0.68 o 
  -3   3   1        0.29        0.70      0.16 o 
  -2   3   1        7.92        7.44      0.27 o 
  -1   3   1        2.06        1.52      0.19 o 
   0   3   1        0.14        0.19      0.21 o 
   1   3   1       40.25       44.57      0.76 o 
   2   3   1        1.75        1.60      0.22 o 
   3   3   1        1.93        1.92      0.26 o 
   4   3   1       16.57       17.24      1.24 o 
   5   3   1        9.03        8.46      0.77 o 
  -8   4   1        2.65        2.90      0.59 o 
  -7   4   1       20.65       21.65      1.22 o 
  -6   4   1        1.10        1.54      0.28 o 
  -5   4   1       14.69       15.34      0.73 o 
  -4   4   1        0.58        0.42      0.12 o 
  -3   4   1        0.22        0.37      0.11 o 
  -2   4   1      151.74      154.96     14.36 o 
  -1   4   1      236.92      233.95     27.34 o 
   0   4   1      113.67      121.72      1.81 o 
   1   4   1       59.15       61.52      1.27 o 
   2   4   1       91.06       91.91      2.14 o 
   3   4   1        4.10        4.32      0.53 o 
   4   4   1       13.54       12.29      0.88 o 
  -8   5   1        7.47        6.64      0.73 o 
  -7   5   1        6.11        6.77      0.72 o 
  -6   5   1       14.25       15.35      0.66 o 
  -5   5   1       13.81       13.45      0.47 o 
  -4   5   1        2.21        2.29      0.23 o 
  -3   5   1       21.27       19.54      1.35 o 
  -2   5   1       23.93       21.75      2.69 o 
  -1   5   1       41.56       44.08      1.44 o 
   0   5   1        0.07        0.04      0.16 o 
   1   5   1       60.82       63.89      1.87 o 
   2   5   1        7.10        6.31      0.63 o 
   3   5   1       12.67       13.85      0.98 o 
   4   5   1        0.79        0.74      0.31 o 
  -7   6   1        3.17        4.22      0.61 o 
  -6   6   1        3.18        3.63      0.40 o 
  -5   6   1        2.87        3.31      0.38 o 
  -4   6   1        8.55        8.09      1.33 o 
  -3   6   1        3.08        2.68      0.46 o 
  -2   6   1       36.09       35.63      1.41 o 
  -1   6   1        3.07        3.18      0.53 o 
   0   6   1       17.27       18.31      1.08 o 
   1   6   1       13.40       13.18      0.95 o 
   2   6   1        2.48        2.86      0.56 o 
   3   6   1        0.15        0.31      0.25 o 
  -6   7   1        0.69        0.93      0.41 o 
  -5   7   1        9.58        9.81      1.15 o 
  -4   7   1        3.15        3.66      0.90 o 
  -3   7   1        3.38        3.61      0.60 o 
  -2   7   1        2.10        1.48      0.41 o 
  -1   7   1        0.11        0.01      0.22 o 
   0   7   1        4.70        5.51      0.65 o 
   1   7   1        7.24        7.38      0.78 o 
   2   7   1        0.91        0.84      0.34 o 
  -6   8   1        0.29        0.22      0.41 o 
  -5   8   1        2.10        2.16      0.56 o 
  -4   8   1        2.62        3.01      0.60 o 
  -3   8   1        0.02       -0.14      0.23 o 
  -2   8   1        1.14        1.35      0.47 o 
  -1   8   1        0.01        0.24      0.34 o 
   0   8   1        3.09        3.37      0.66 o 
   1  -9   2        0.33        0.45      0.29 o 
   2  -9   2        5.05        5.94      0.71 o 
   3  -9   2        0.54        0.60      0.43 o 
   4  -9   2        4.46        6.12      0.87 o 
   5  -9   2        0.28        0.20      0.37 o 
  -1  -8   2        0.07        0.35      0.23 o 
   0  -8   2        0.76        0.85      0.34 o 
   1  -8   2       17.68       17.66      1.15 o 
   2  -8   2        0.92        1.31      0.39 o 
   3  -8   2       19.98       19.25      1.22 o 
   4  -8   2        3.21        4.04      0.69 o 
   5  -8   2        0.07       -0.13      0.23 o 
   6  -8   2        0.86        0.41      0.36 o 
  -2  -7   2        9.87        9.62      0.84 o 
  -1  -7   2        1.45        1.78      0.32 o 
   0  -7   2        0.00       -0.03      0.12 o 
   1  -7   2       11.02       11.99      0.87 o 
   2  -7   2       22.34       20.83      1.14 o 
   3  -7   2       62.21       62.50      1.98 o 
   4  -7   2      101.48      100.76      2.54 o 
   5  -7   2       13.73       14.10      1.00 o 
   6  -7   2       16.29       16.75      1.01 o 
   7  -7   2        7.01        6.70      0.73 o 
  -4  -6   2        3.93        4.76      0.74 o 
  -3  -6   2        0.92        2.02      0.49 o 
  -2  -6   2       43.10       43.72      1.12 o 
  -1  -6   2       31.91       33.33      0.93 o 
   0  -6   2       14.21       14.19      0.87 o 
   1  -6   2       23.62       22.71      1.08 o 
   2  -6   2        0.87        1.17      0.34 o 
   3  -6   2       51.84       57.68      1.74 o 
   4  -6   2       58.28       55.29      3.99 o 
   5  -6   2        1.07        0.97      0.24 o 
   6  -6   2       31.58       31.55      1.59 o 
   7  -6   2        0.52        0.59      0.28 o 
  -5  -5   2        0.23        0.27      0.36 o 
  -4  -5   2        1.51        1.91      0.49 o 
  -3  -5   2       18.26       17.31      0.68 o 
  -2  -5   2       80.67       78.73      1.37 o 
  -1  -5   2        3.27        2.83      0.29 o 
   0  -5   2       36.77       39.41      1.28 o 
   1  -5   2       12.57       13.63      0.75 o 
   2  -5   2        5.85        7.63      0.60 o 
   3  -5   2       33.64       29.54      1.14 o 
   4  -5   2        6.97        6.83      0.41 o 
   5  -5   2       12.36       12.00      1.14 o 
   6  -5   2        8.19        8.61      0.52 o 
   7  -5   2        0.15        0.68      0.31 o 
   8  -5   2        0.57        0.50      0.28 o 
  -6  -4   2        3.74        4.41      0.80 o 
  -5  -4   2        2.49        1.97      0.50 o 
  -4  -4   2        0.62        0.45      0.25 o 
  -3  -4   2        5.52        5.80      0.38 o 
  -2  -4   2      153.75      155.59      1.78 o 
  -1  -4   2        1.13        1.02      0.17 o 
   0  -4   2      365.08      385.73      3.98 o 
   1  -4   2       28.42       35.63      1.07 o 
   2  -4   2      104.10      105.98      1.94 o 
   3  -4   2        7.51        7.95      0.39 o 
   4  -4   2       32.17       32.65      1.87 o 
   5  -4   2       37.03       33.92      0.90 o 
   6  -4   2        0.00       -0.07      0.16 o 
   7  -4   2        6.22        5.43      0.64 o 
   8  -4   2        2.94        3.18      0.64 o 
  -6  -3   2       17.71       17.51      1.20 o 
  -5  -3   2        8.64        9.29      0.81 o 
  -4  -3   2       33.52       31.29      1.28 o 
  -3  -3   2       39.67       39.69      0.82 o 
  -2  -3   2        0.22        0.10      0.09 o 
  -1  -3   2      104.29       96.13      5.26 o 
   0  -3   2      190.39      206.42      2.43 o 
   1  -3   2        9.36        7.89      0.45 o 
   2  -3   2        0.22        0.52      0.12 o 
   3  -3   2       79.01       86.70      3.81 o 
   4  -3   2        1.04        1.27      0.32 o 
   5  -3   2        6.33        6.85      0.41 o 
   6  -3   2        2.61        2.42      0.32 o 
   7  -3   2       17.63       16.98      1.14 o 
   8  -3   2        0.21        0.20      0.39 o 
  -7  -2   2        0.56        0.64      0.41 o 
  -6  -2   2       10.56        9.61      0.87 o 
  -5  -2   2        6.26        5.18      0.58 o 
  -4  -2   2        1.52        1.41      0.34 o 
  -3  -2   2        0.88        0.79      0.14 o 
  -2  -2   2        2.15        2.42      0.18 o 
  -1  -2   2      177.36      174.40      5.87 o 
   0  -2   2      500.32      517.81      4.00 o 
   1  -2   2       78.64       71.43      1.21 o 
   2  -2   2       63.78       59.39      6.19 o 
   3  -2   2      331.12      381.12     30.77 o 
   4  -2   2       23.60       24.80      1.31 o 
   5  -2   2       75.09       79.91      6.66 o 
   6  -2   2        2.06        2.41      0.40 o 
   7  -2   2        0.05        0.12      0.31 o 
   8  -2   2        3.72        4.13      0.78 o 
  -7  -1   2        1.06        0.84      0.40 o 
  -6  -1   2       11.23       10.66      0.87 o 
  -5  -1   2        4.17        3.27      0.50 o 
  -4  -1   2       13.55       10.47      0.68 o 
  -3  -1   2       20.12       24.46      0.42 o 
  -2  -1   2      346.93      355.37      4.77 o 
  -1  -1   2       43.13       35.95      0.48 o 
   0  -1   2      344.20      402.04      3.14 o 
   1  -1   2      122.95      119.32     12.41 o 
   2  -1   2      104.71      113.41      9.46 o 
   3  -1   2      135.81      153.37     10.11 o 
   4  -1   2       11.38       10.32      0.57 o 
   5  -1   2      112.88      115.50      8.57 o 
   6  -1   2        9.49       10.08      0.85 o 
   7  -1   2        2.91        2.91      0.63 o 
  -8   0   2        0.57        0.90      0.46 o 
  -7   0   2       19.38       20.16      1.22 o 
  -6   0   2       17.43       19.38      1.10 o 
  -5   0   2       44.92       50.09      1.57 o 
  -4   0   2        4.41        3.62      0.40 o 
  -3   0   2      460.29      496.41      4.49 o 
  -2   0   2       44.92       46.04      0.96 o 
  -1   0   2      557.57      612.82     38.03 o 
   0   0   2      274.22      287.78     19.91 o 
   1   0   2      265.19      245.45     28.54 o 
   2   0   2        0.22        0.36      0.11 o 
   3   0   2      252.36      261.92     11.80 o 
   4   0   2       11.52       11.90      0.91 o 
   5   0   2      176.22      163.92      2.02 o 
   6   0   2        0.28        0.07      0.25 o 
   7   0   2       13.56       13.70      1.09 o 
  -8   1   2        0.98        0.70      0.34 o 
  -7   1   2        9.25        7.90      0.75 o 
  -6   1   2       40.18       43.16      1.59 o 
  -5   1   2        4.33        4.17      0.47 o 
  -4   1   2      391.58      448.45      4.52 o 
  -3   1   2       85.47       89.88      0.82 o 
  -2   1   2     1361.48     1424.20     55.39 o 
  -1   1   2     1451.81     1509.73     39.86 o 
   0   1   2     2772.91     2625.08    140.87 o 
   1   1   2       42.10       37.35      4.06 o 
   2   1   2      118.57      133.23      2.07 o 
   3   1   2       33.40       39.42      0.82 o 
   4   1   2        0.74        0.66      0.27 o 
   5   1   2       80.51       80.84      2.93 o 
   6   1   2        2.87        1.67      0.47 o 
   7   1   2       35.40       32.94      1.67 o 
  -8   2   2        3.53        4.09      0.68 o 
  -7   2   2        7.38        6.45      0.69 o 
  -6   2   2       50.63       48.34      2.07 o 
  -5   2   2        1.89        1.81      0.25 o 
  -4   2   2       23.23       23.98      0.66 o 
  -3   2   2        8.95       11.85      1.47 o 
  -2   2   2       15.20       16.95      0.39 o 
  -1   2   2       94.37       88.67      7.76 o 
   0   2   2      215.86      197.65     23.35 o 
   1   2   2        0.22        0.22      0.09 o 
   2   2   2       45.71       48.24      0.84 o 
   3   2   2       16.94       16.54      1.48 o 
   4   2   2       15.77       15.11      0.62 o 
   5   2   2        0.13        0.13      0.17 o 
  -8   3   2        7.05        8.03      0.81 o 
  -7   3   2       32.46       36.69      1.57 o 
  -6   3   2        0.07        0.13      0.14 o 
  -5   3   2        0.09        0.08      0.13 o 
  -4   3   2        9.91        9.54      0.32 o 
  -3   3   2       77.56       72.57      3.21 o 
  -2   3   2       39.42       34.30      1.88 o 
  -1   3   2      291.18      279.92     29.73 o 
   0   3   2       54.30       52.27      4.42 o 
   1   3   2      183.70      199.40      2.51 o 
   2   3   2       43.18       44.11      1.42 o 
   3   3   2        5.41        5.60      0.56 o 
   4   3   2        1.35        1.47      0.41 o 
   5   3   2       11.69       10.93      0.86 o 
  -8   4   2       18.28       21.42      1.28 o 
  -7   4   2       92.75       96.24      2.54 o 
  -6   4   2      105.56      105.03      1.68 o 
  -5   4   2      177.61      177.47      3.89 o 
  -4   4   2      135.85      135.19      5.22 o 
  -3   4   2      111.53      103.49      5.74 o 
  -2   4   2        5.75        5.72      0.40 o 
  -1   4   2       64.33       57.03      8.80 o 
   0   4   2        0.31        0.74      0.24 o 
   1   4   2        1.39        1.94      0.40 o 
   2   4   2        4.30        4.46      0.54 o 
   3   4   2        0.00        0.36      0.23 o 
   4   4   2        3.20        3.41      0.60 o 
  -8   5   2        7.75        7.18      0.76 o 
  -7   5   2        3.41        3.76      0.59 o 
  -6   5   2       81.57       81.22      1.57 o 
  -5   5   2        1.16        1.26      0.41 o 
  -4   5   2      265.00      268.05     18.61 o 
  -3   5   2       11.32       11.40      1.33 o 
  -2   5   2      113.77      103.46     14.95 o 
  -1   5   2        0.29        1.58      0.99 o 
   0   5   2       52.73       53.35      1.74 o 
   1   5   2        3.10        3.11      0.54 o 
   2   5   2        8.58        9.26      0.80 o 
   3   5   2        5.65        5.18      0.62 o 
   4   5   2        1.96        2.77      0.55 o 
  -6   6   2        0.01        0.09      0.29 o 
  -5   6   2        0.02       -0.03      0.16 o 
  -4   6   2        7.16        7.76      0.65 o 
  -3   6   2        6.23        6.83      1.26 o 
  -2   6   2        1.05        1.12      0.26 o 
  -1   6   2        0.49        0.52      0.27 o 
   0   6   2        1.43        1.51      0.43 o 
   1   6   2        0.25        0.31      0.24 o 
   2   6   2        4.64        5.77      0.68 o 
  -6   7   2        2.35        2.51      0.62 o 
  -5   7   2        0.14        0.11      0.21 o 
  -4   7   2        2.50        2.84      0.39 o 
  -3   7   2        0.22        0.37      0.21 o 
  -2   7   2        0.57        0.86      0.37 o 
  -1   7   2        0.51        0.63      0.34 o 
   0   7   2        0.12        0.32      0.24 o 
   1   7   2        3.85        4.75      0.75 o 
  -5   8   2        5.98        6.96      0.72 o 
  -4   8   2        3.32        5.14      0.74 o 
  -3   8   2        0.48        0.92      0.42 o 
  -2   8   2        0.40        0.58      0.38 o 
  -1   8   2        0.06        0.07      0.34 o 
   1  -9   3        0.94        0.72      0.30 o 
   2  -9   3        0.41        0.41      0.25 o 
   3  -9   3        0.17        0.05      0.36 o 
   4  -9   3        0.36        0.92      0.46 o 
  -1  -8   3        0.13        0.12      0.18 o 
   0  -8   3        0.78        0.85      0.25 o 
   1  -8   3       10.29        9.96      0.87 o 
   2  -8   3        0.15        0.12      0.21 o 
   3  -8   3        5.87        6.22      0.74 o 
   4  -8   3        0.02        0.01      0.27 o 
   5  -8   3        0.15        0.19      0.30 o 
   6  -8   3        0.01        0.24      0.36 o 
  -3  -7   3       14.56       16.85      1.19 o 
  -2  -7   3       19.43       22.08      0.88 o 
  -1  -7   3       35.34       38.19      3.23 o 
   0  -7   3       12.80       12.47      0.91 o 
   1  -7   3        4.90        4.86      0.58 o 
   2  -7   3        1.55        1.74      0.46 o 
   3  -7   3        9.29        8.66      0.80 o 
   4  -7   3        2.35        2.01      0.48 o 
   5  -7   3        0.28        0.30      0.30 o 
   6  -7   3        4.15        5.27      0.48 o 
   7  -7   3        1.28        0.84      0.27 o 
  -4  -6   3        9.96       11.39      1.01 o 
  -3  -6   3       33.61       35.56      1.59 o 
  -2  -6   3       21.63       21.69      0.80 o 
  -1  -6   3       69.54       68.68      1.36 o 
   0  -6   3        3.23        2.56      0.44 o 
   1  -6   3       90.91       96.73      2.25 o 
   2  -6   3        6.66        5.63      0.56 o 
   3  -6   3        0.17       -0.05      0.17 o 
   4  -6   3        5.35        5.22      0.60 o 
   5  -6   3        0.02        0.20      0.15 o 
   6  -6   3        1.52        2.57      0.38 o 
   7  -6   3        0.46        1.57      0.32 o 
  -5  -5   3        2.06        2.21      0.60 o 
  -4  -5   3        0.02       -0.07      0.24 o 
  -3  -5   3       30.15       29.31      1.34 o 
  -2  -5   3       37.08       33.41      1.91 o 
  -1  -5   3        9.34        8.50      0.62 o 
   0  -5   3       11.39       10.61      0.68 o 
   1  -5   3       43.23       38.66      1.28 o 
   3  -5   3        1.65        1.81      0.37 o 
   4  -5   3        0.03       -0.03      0.11 o 
   5  -5   3        0.44        0.73      0.21 o 
   6  -5   3        0.13       -0.01      0.14 o 
   7  -5   3        0.53        0.34      0.23 o 
  -6  -4   3        1.85        1.64      0.58 o 
  -5  -4   3        0.93        1.01      0.38 o 
  -4  -4   3        0.92        1.11      0.36 o 
  -3  -4   3       64.39       60.94      1.80 o 
  -2  -4   3       39.83       37.22      0.84 o 
  -1  -4   3       25.80       28.15      1.26 o 
   0  -4   3        0.60        0.20      0.14 o 
   1  -4   3        9.14        8.60      0.55 o 
   2  -4   3       39.87       43.07      1.27 o 
   3  -4   3        3.92        4.70      0.41 o 
   4  -4   3        6.78        6.77      0.61 o 
   5  -4   3        1.19        0.98      0.24 o 
   6  -4   3        2.03        1.51      0.30 o 
   7  -4   3        1.34        1.07      0.43 o 
   8  -4   3        2.95        4.09      0.80 o 
  -6  -3   3        0.26        0.29      0.32 o 
  -5  -3   3       27.57       26.30      1.33 o 
  -4  -3   3        9.26        8.52      0.72 o 
  -3  -3   3        9.19       10.05      0.42 o 
  -2  -3   3      179.45      185.66      3.01 o 
  -1  -3   3        0.61        0.73      0.19 o 
   0  -3   3      202.88      256.18      2.85 o 
   1  -3   3       13.56       15.42      0.66 o 
   2  -3   3       47.61       40.69      0.96 o 
   3  -3   3      144.93      145.34      2.21 o 
   4  -3   3        7.14        6.85      0.46 o 
   5  -3   3        6.77        7.41      0.96 o 
   6  -3   3        0.32        0.49      0.24 o 
   7  -3   3        1.14        1.27      0.45 o 
   8  -3   3        5.05        6.22      0.93 o 
  -7  -2   3        2.12        1.75      0.58 o 
  -6  -2   3       13.38       12.87      1.01 o 
  -5  -2   3       22.31       22.67      1.18 o 
  -4  -2   3       10.69        9.74      0.71 o 
  -3  -2   3      178.95      185.29      2.31 o 
  -2  -2   3       14.92       15.80      0.42 o 
  -1  -2   3      302.53      310.89      2.82 o 
   0  -2   3        1.54        1.88      0.21 o 
   1  -2   3      507.40      640.95      5.11 o 
   2  -2   3      241.10      260.35     28.53 o 
   3  -2   3        0.64        1.02      0.18 o 
   4  -2   3       31.27       30.54      2.83 o 
   5  -2   3        0.97        0.88      0.21 o 
   6  -2   3        0.05        0.05      0.16 o 
   7  -2   3        2.55        2.15      0.57 o 
  -7  -1   3        0.08        0.11      0.23 o 
  -6  -1   3        5.43        3.94      0.61 o 
  -5  -1   3        0.84        0.78      0.31 o 
  -4  -1   3       13.05       14.00      0.79 o 
  -3  -1   3       46.93       48.25      1.29 o 
  -2  -1   3        0.18        0.16      0.06 o 
  -1  -1   3        0.01        0.32      0.08 o 
   0  -1   3        0.03        0.43      0.13 o 
   1  -1   3        6.69        4.51      0.29 o 
   2  -1   3      219.80      239.68     21.68 o 
   3  -1   3       39.06       40.51      3.60 o 
   4  -1   3       94.13       94.95      5.08 o 
   5  -1   3       47.00       43.91      2.05 o 
   6  -1   3        0.11        0.30      0.20 o 
   7  -1   3        0.02        0.28      0.37 o 
  -8   0   3        0.80        0.29      0.34 o 
  -7   0   3        0.00       -0.06      0.20 o 
  -6   0   3        0.00        0.24      0.25 o 
  -5   0   3        4.34        4.67      0.51 o 
  -4   0   3       92.44      106.22      2.09 o 
  -3   0   3      103.50      106.41      1.84 o 
  -2   0   3      140.27      157.30     10.12 o 
  -1   0   3      303.21      302.37      2.64 o 
   0   0   3       37.72       36.45      4.47 o 
   1   0   3       78.45       74.53      5.30 o 
   2   0   3        2.13        2.16      0.40 o 
   3   0   3        8.99        7.93      0.59 o 
   4   0   3       28.47       28.87      0.81 o 
   5   0   3       17.56       17.37      0.69 o 
   6   0   3        0.30        0.17      0.17 o 
   7   0   3        0.01       -0.34      0.30 o 
  -8   1   3        1.36        1.58      0.50 o 
  -7   1   3        0.00        0.05      0.21 o 
  -6   1   3        2.64        2.43      0.47 o 
  -5   1   3        0.18        0.41      0.23 o 
  -4   1   3      127.40      157.53      2.47 o 
  -3   1   3       73.14       86.57      3.76 o 
  -2   1   3      663.00      778.64     39.78 o 
  -1   1   3      539.85      577.40     22.89 o 
   0   1   3      209.71      214.52     19.64 o 
   1   1   3       11.17        9.70      0.78 o 
   2   1   3      107.49      110.89      7.32 o 
   3   1   3        0.18        0.34      0.15 o 
   4   1   3        1.24        1.18      0.24 o 
   5   1   3       13.76       11.98      0.61 o 
  -8   2   3        0.29        0.79      0.30 o 
  -7   2   3        5.56        5.60      0.45 o 
  -6   2   3        0.97        1.48      0.26 o 
  -5   2   3        0.08        0.00      0.11 o 
  -4   2   3        4.52        4.87      0.33 o 
  -3   2   3       62.23       75.41      2.27 o 
  -2   2   3       61.27       57.79      2.25 o 
  -1   2   3      987.23     1054.37     79.73 o 
   0   2   3        4.03        3.95      0.28 o 
   1   2   3      380.54      366.59     29.31 o 
   2   2   3       24.25       21.98      1.00 o 
   3   2   3       58.46       61.74      1.78 o 
   4   2   3        7.91        8.21      0.72 o 
   5   2   3        4.23        3.70      0.60 o 
  -8   3   3        0.25        0.52      0.29 o 
  -7   3   3        9.11        9.81      0.59 o 
  -6   3   3        3.89        4.14      0.38 o 
  -5   3   3       11.34       10.76      0.51 o 
  -4   3   3        0.01        0.05      0.09 o 
  -3   3   3       44.74       46.70      2.37 o 
  -2   3   3        5.06        4.50      0.31 o 
  -1   3   3        0.12        0.25      0.13 o 
   0   3   3        5.71        6.36      1.51 o 
   1   3   3        1.52        2.41      0.42 o 
   2   3   3       20.27       20.49      1.05 o 
   3   3   3        2.11        2.72      0.49 o 
   4   3   3        0.15        0.28      0.28 o 
   5   3   3        0.78        0.69      0.33 o 
  -8   4   3       11.97       13.54      1.01 o 
  -7   4   3        0.85        1.31      0.27 o 
  -6   4   3       16.69       16.13      0.68 o 
  -5   4   3        5.33        5.57      0.60 o 
  -4   4   3       32.44       34.55      3.25 o 
  -3   4   3       34.79       31.87      3.00 o 
  -2   4   3       17.81       15.78      0.84 o 
  -1   4   3       30.05       25.71      3.61 o 
   0   4   3        3.65        2.78      0.37 o 
   1   4   3       31.27       31.53      1.35 o 
   2   4   3        1.42        1.45      0.40 o 
   3   4   3        0.03       -0.07      0.18 o 
   4   4   3       10.17       11.07      0.91 o 
  -7   5   3       17.59       16.88      1.14 o 
  -6   5   3       13.12       10.26      0.87 o 
  -5   5   3       66.99       59.99      1.96 o 
  -4   5   3       68.02       67.15      8.48 o 
  -3   5   3       54.40       52.42      6.13 o 
  -2   5   3      242.28      227.30     29.78 o 
  -1   5   3       56.00       50.37      6.61 o 
   0   5   3      115.17      126.54      2.85 o 
   1   5   3        3.77        5.03      0.61 o 
   2   5   3       34.87       37.07      1.66 o 
   3   5   3        0.49        0.69      0.26 o 
  -7   6   3        0.22        0.35      0.38 o 
  -6   6   3        1.24        0.89      0.40 o 
  -5   6   3        3.33        2.55      0.59 o 
  -4   6   3        9.54        9.36      1.06 o 
  -3   6   3       10.15        9.12      1.38 o 
  -2   6   3        0.02        0.03      0.14 o 
  -1   6   3       57.81       59.35      2.05 o 
   0   6   3        0.00        0.34      0.31 o 
   1   6   3       48.41       51.84      2.03 o 
   2   6   3        0.92        1.16      0.40 o 
  -6   7   3        1.04        1.34      0.54 o 
  -5   7   3        0.03        0.15      0.36 o 
  -4   7   3        2.20        1.97      0.67 o 
  -3   7   3        2.11        2.06      0.38 o 
  -2   7   3        6.12        6.93      0.78 o 
  -1   7   3        0.20       -0.11      0.27 o 
   0   7   3        2.51        3.39      0.71 o 
   1  -9   4        5.39        4.93      0.74 o 
   2  -9   4        2.08        3.25      0.64 o 
   3  -9   4        0.00        0.40      0.23 o 
   4  -9   4       13.23       18.86      1.39 o 
  -1  -8   4        2.07        2.37      0.37 o 
   0  -8   4        0.09        0.01      0.16 o 
   1  -8   4        1.79        1.36      0.40 o 
   2  -8   4        9.01       11.25      0.92 o 
   3  -8   4        0.03       -0.02      0.20 o 
   4  -8   4        6.29        7.43      0.81 o 
   5  -8   4        0.03        0.18      0.31 o 
   6  -8   4        3.28        3.97      0.76 o 
  -3  -7   4       28.96       30.09      1.60 o 
  -2  -7   4        1.46        1.25      0.44 o 
  -1  -7   4       41.69       40.43      1.69 o 
   0  -7   4       36.64       34.82      1.48 o 
   1  -7   4      102.15      100.77      2.53 o 
   2  -7   4       37.45       36.45      1.54 o 
   3  -7   4       57.92       57.66      1.96 o 
   4  -7   4        4.08        3.76      0.62 o 
   5  -7   4        0.01        0.03      0.25 o 
   6  -7   4        1.51        1.10      0.27 o 
  -4  -6   4        4.51        5.29      0.81 o 
  -3  -6   4        0.83        1.21      0.44 o 
  -2  -6   4       50.25       52.35      1.24 o 
  -1  -6   4       38.92       38.38      1.04 o 
   0  -6   4      135.44      143.42      2.79 o 
   1  -6   4      217.07      221.51      3.55 o 
   2  -6   4       93.54       91.86      2.26 o 
   3  -6   4      448.97      466.30      5.60 o 
   4  -6   4       99.54      105.07      2.55 o 
   5  -6   4       94.24       89.75      4.70 o 
   6  -6   4        8.27        8.85      0.59 o 
   7  -6   4        8.95        8.64      0.62 o 
  -5  -5   4        5.73        6.64      0.82 o 
  -4  -5   4        2.20        2.67      0.58 o 
  -3  -5   4       40.28       38.91      1.58 o 
  -2  -5   4       23.72       21.13      0.72 o 
  -1  -5   4       15.16       13.51      0.56 o 
   0  -5   4        1.73        1.87      0.36 o 
   1  -5   4       10.69        8.73      0.64 o 
   2  -5   4       14.89       14.90      0.84 o 
   3  -5   4       27.29       26.84      1.16 o 
   4  -5   4      122.72      121.67      6.62 o 
   5  -5   4        2.11        1.48      0.29 o 
   6  -5   4       51.84       51.00      2.31 o 
   7  -5   4        0.93        1.17      0.33 o 
  -6  -4   4        1.20        1.51      0.54 o 
  -5  -4   4        0.93        1.45      0.46 o 
  -4  -4   4       13.28       12.57      0.93 o 
  -3  -4   4       50.47       48.28      1.66 o 
  -2  -4   4        5.33        4.38      0.32 o 
  -1  -4   4        0.36        0.23      0.16 o 
   0  -4   4        0.27        0.80      0.22 o 
   1  -4   4       39.05       38.90      1.21 o 
   2  -4   4        3.49        3.11      0.38 o 
   3  -4   4       81.56       73.45      5.55 o 
   4  -4   4        0.01        0.06      0.12 o 
   5  -4   4       20.02       15.60      0.68 o 
   6  -4   4        1.95        1.77      0.33 o 
   7  -4   4        1.52        1.96      0.37 o 
  -6  -3   4        0.14        0.07      0.29 o 
  -5  -3   4        7.58        8.40      0.80 o 
  -4  -3   4        1.00        1.03      0.34 o 
  -3  -3   4      293.62      310.45      4.15 o 
  -2  -3   4       39.53       32.99      1.09 o 
  -1  -3   4      529.94      569.46      4.82 o 
   0  -3   4       18.83       15.36      0.68 o 
   1  -3   4      146.27      154.61      2.35 o 
   2  -3   4       33.73       48.99      1.36 o 
   3  -3   4        8.28        8.36      0.64 o 
   4  -3   4        5.35        5.65      0.47 o 
   5  -3   4       13.04       11.95      0.91 o 
   6  -3   4        5.08        4.45      0.45 o 
   7  -3   4        0.03       -0.09      0.27 o 
  -7  -2   4        0.71        0.36      0.29 o 
  -6  -2   4        3.22        3.71      0.63 o 
  -5  -2   4        0.00       -0.23      0.17 o 
  -4  -2   4        0.54        0.88      0.30 o 
  -3  -2   4       71.47       64.90      1.69 o 
  -2  -2   4      124.45      125.36      4.24 o 
  -1  -2   4      463.21      515.29      4.25 o 
   0  -2   4      517.56      659.17      5.29 o 
   1  -2   4      202.37      269.68      3.14 o 
   2  -2   4       23.04       20.15      1.32 o 
   3  -2   4      158.19      179.42     17.04 o 
   4  -2   4       11.13       10.95      0.52 o 
   5  -2   4       11.64       11.09      1.29 o 
   6  -2   4        2.14        2.44      0.36 o 
   7  -2   4        2.26        1.67      0.53 o 
  -7  -1   4        2.58        1.82      0.47 o 
  -6  -1   4        6.56        7.87      0.76 o 
  -5  -1   4        0.02        0.12      0.21 o 
  -4  -1   4        1.91        2.02      0.38 o 
  -3  -1   4        3.21        2.75      0.34 o 
  -2  -1   4       15.83       14.71      0.42 o 
  -1  -1   4      171.33      133.59      1.76 o 
   0  -1   4      235.20      270.53      2.92 o 
   1  -1   4        6.61        3.95      0.52 o 
   2  -1   4       14.05       11.86      0.55 o 
   3  -1   4       17.53       15.93      0.56 o 
   4  -1   4        7.80        8.14      0.58 o 
   5  -1   4        7.29        7.32      0.48 o 
   6  -1   4       16.67       15.89      0.74 o 
   7  -1   4        0.17        0.33      0.36 o 
  -7   0   4        2.84        3.02      0.58 o 
  -6   0   4       22.82       23.25      1.23 o 
  -5   0   4        0.04        0.14      0.20 o 
  -4   0   4        6.45        6.45      0.54 o 
  -3   0   4       19.63       21.15      0.83 o 
  -2   0   4       52.71       59.65      2.76 o 
  -1   0   4        4.68        2.69      0.25 o 
   0   0   4       28.03       28.64      3.33 o 
   1   0   4        7.25        7.57      2.49 o 
   2   0   4       42.45       38.22      7.06 o 
   3   0   4        2.58        2.37      0.27 o 
   4   0   4       41.42       40.80      1.96 o 
   5   0   4       13.70       13.77      0.88 o 
   6   0   4        0.19        0.27      0.27 o 
  -8   1   4        0.12       -0.13      0.23 o 
  -7   1   4        0.32        0.52      0.22 o 
  -6   1   4        4.37        4.47      0.50 o 
  -5   1   4        1.66        1.84      0.29 o 
  -4   1   4        1.22        1.68      0.23 o 
  -3   1   4        0.16        0.13      0.12 o 
  -2   1   4        0.11        0.06      0.05 o 
  -1   1   4        1.02        2.12      0.28 o 
   0   1   4       63.23       70.39      7.45 o 
   1   1   4      112.01      100.07      8.09 o 
   2   1   4       26.27       24.03      2.43 o 
   3   1   4       32.82       32.62      1.31 o 
   4   1   4       46.50       45.79      1.66 o 
   5   1   4       27.57       28.24      1.40 o 
   6   1   4        1.84        2.11      0.48 o 
  -8   2   4        0.01        0.36      0.25 o 
  -7   2   4        0.02       -0.03      0.14 o 
  -6   2   4        1.66        1.29      0.26 o 
  -5   2   4        3.49        3.25      0.33 o 
  -4   2   4        0.31        0.21      0.12 o 
  -3   2   4       30.20       28.11      1.47 o 
  -2   2   4       33.37       39.92      3.83 o 
  -1   2   4      120.64      107.16     10.57 o 
   0   2   4        2.76        1.90      0.27 o 
   1   2   4       11.59       10.49      1.55 o 
   2   2   4        0.00        0.12      0.18 o 
   3   2   4       31.90       30.85      1.36 o 
   4   2   4        2.34        3.13      0.57 o 
   5   2   4       19.33       18.93      1.19 o 
  -8   3   4        0.01        0.09      0.23 o 
  -7   3   4        3.75        3.29      0.40 o 
  -6   3   4        2.55        2.82      0.35 o 
  -5   3   4        0.00        0.05      0.18 o 
  -4   3   4        0.89        1.03      0.31 o 
  -3   3   4        3.01        3.61      0.30 o 
  -2   3   4       24.13       21.77      2.74 o 
  -1   3   4       82.27       80.76     10.53 o 
   0   3   4        0.17        0.18      0.14 o 
   1   3   4       16.36       14.65      1.91 o 
   2   3   4        0.27        0.40      0.24 o 
   3   3   4        0.75        1.06      0.37 o 
   4   3   4        6.70        5.61      0.67 o 
  -7   4   4        4.25        4.90      0.73 o 
  -6   4   4        4.02        4.00      0.63 o 
  -5   4   4        0.46        0.47      0.26 o 
  -4   4   4       15.37       13.14      0.90 o 
  -3   4   4        8.83        8.30      0.60 o 
  -2   4   4       25.52       23.19      3.01 o 
  -1   4   4       20.95       19.22      3.13 o 
   0   4   4        6.99        6.99      0.65 o 
   1   4   4       13.12       11.14      0.87 o 
   2   4   4        0.94        0.83      0.33 o 
   3   4   4        0.29        0.59      0.28 o 
  -7   5   4        8.70       10.41      0.97 o 
  -6   5   4        2.42        3.33      0.64 o 
  -5   5   4        0.87        1.01      0.41 o 
  -4   5   4       11.14        9.03      0.82 o 
  -3   5   4       22.43       20.46      2.90 o 
  -2   5   4        8.22        6.35      0.67 o 
  -1   5   4       29.09       27.47      5.10 o 
   0   5   4       20.70       21.49      1.26 o 
   1   5   4       22.85       24.71      1.37 o 
   2   5   4        6.38        6.71      0.75 o 
  -6   6   4        2.84        4.21      0.75 o 
  -5   6   4        1.75        2.24      0.60 o 
  -4   6   4        3.91        5.81      1.17 o 
  -3   6   4        5.03        4.01      0.63 o 
  -2   6   4        4.39        3.24      0.73 o 
  -1   6   4        9.26        8.88      0.87 o 
   0   6   4        4.55        5.07      0.78 o 
   1   6   4       14.13       12.71      1.08 o 
  -4   7   4        1.72        2.74      0.70 o 
  -3   7   4        0.45        0.50      0.24 o 
  -2   7   4        0.12       -0.06      0.32 o 
   1  -9   5        0.27        0.34      0.23 o 
   2  -9   5        1.57        1.79      0.47 o 
   3  -9   5        4.15        5.29      0.82 o 
  -1  -8   5        1.46        1.99      0.34 o 
   0  -8   5        9.89        9.15      0.83 o 
   1  -8   5        0.67        0.54      0.30 o 
   2  -8   5        4.89        5.23      0.64 o 
   3  -8   5        1.95        1.99      0.48 o 
   4  -8   5        9.01       11.85      1.03 o 
   5  -8   5        0.80        0.42      0.40 o 
  -3  -7   5        1.03        2.13      0.59 o 
  -2  -7   5        2.48        3.05      0.62 o 
  -1  -7   5        6.70        6.15      0.48 o 
   0  -7   5       11.35        9.81      0.81 o 
   1  -7   5        0.00       -0.13      0.18 o 
   2  -7   5        5.93        5.08      0.61 o 
   3  -7   5        0.41        0.41      0.27 o 
   4  -7   5        0.00        0.12      0.27 o 
   5  -7   5        0.00        0.28      0.33 o 
   6  -7   5        0.83        0.88      0.44 o 
  -4  -6   5        0.40        0.47      0.39 o 
  -3  -6   5        3.61        4.31      0.71 o 
  -2  -6   5        0.81        0.51      0.31 o 
  -1  -6   5       19.72       19.10      0.77 o 
   0  -6   5       80.70       73.62      2.00 o 
   1  -6   5       14.67       14.43      0.90 o 
   2  -6   5      249.60      252.82      3.98 o 
   3  -6   5        1.79        2.29      0.48 o 
   4  -6   5       84.26       85.72      2.39 o 
   5  -6   5       33.94       36.17      1.63 o 
   6  -6   5       22.09       23.30      0.99 o 
  -5  -5   5        3.78        3.70      0.74 o 
  -4  -5   5        1.30        0.96      0.39 o 
  -3  -5   5        6.03        5.72      0.67 o 
  -2  -5   5        0.83        0.86      0.32 o 
  -1  -5   5        3.89        4.27      0.48 o 
   0  -5   5        1.33        0.70      0.25 o 
   1  -5   5       49.77       45.74      1.48 o 
   2  -5   5      153.60      147.18      2.81 o 
   3  -5   5      278.17      274.29      4.09 o 
   4  -5   5       93.76       94.15      2.40 o 
   5  -5   5       87.15       86.69      4.47 o 
   6  -5   5       66.60       71.14      6.29 o 
   7  -5   5       11.51       13.62      0.81 o 
  -5  -4   5        7.66        8.52      0.85 o 
  -4  -4   5       18.00       18.19      1.14 o 
  -3  -4   5       82.88       77.38      2.17 o 
  -2  -4   5        3.04        3.22      0.30 o 
  -1  -4   5       54.23       49.89      1.35 o 
   0  -4   5       24.78       21.40      0.92 o 
   1  -4   5       54.09       43.38      1.36 o 
   2  -4   5        0.17        0.05      0.15 o 
   3  -4   5        5.87        5.97      0.58 o 
   4  -4   5        9.36        9.12      0.52 o 
   5  -4   5       19.01       15.90      0.73 o 
   6  -4   5       11.67       10.68      0.65 o 
   7  -4   5        4.79        4.90      0.55 o 
  -6  -3   5        4.99        4.61      0.73 o 
  -5  -3   5        0.34        0.26      0.28 o 
  -4  -3   5        8.35        8.36      0.74 o 
  -3  -3   5       37.33       35.06      1.37 o 
  -2  -3   5        1.75        1.91      0.22 o 
  -1  -3   5        0.01       -0.02      0.11 o 
   0  -3   5        3.87        3.69      0.37 o 
   1  -3   5       34.71       42.11      1.28 o 
   2  -3   5        2.08        1.73      0.35 o 
   3  -3   5       24.61       26.54      2.59 o 
   4  -3   5       23.97       22.54      2.27 o 
   5  -3   5       10.07        8.88      1.05 o 
   6  -3   5        1.95        2.18      0.37 o 
   7  -3   5        2.15        2.74      0.42 o 
  -6  -2   5        8.58       10.05      0.88 o 
  -5  -2   5       20.04       21.97      1.22 o 
  -4  -2   5        0.04        0.16      0.22 o 
  -3  -2   5       12.22       12.46      0.77 o 
  -2  -2   5       17.63       17.34      0.65 o 
  -1  -2   5       69.89       86.06      1.58 o 
   0  -2   5      164.91      187.83      2.60 o 
   1  -2   5        0.86        1.09      0.27 o 
   2  -2   5      457.16      454.01      4.92 o 
   3  -2   5        2.04        2.11      0.28 o 
   4  -2   5       82.69       80.60      5.72 o 
   5  -2   5       18.86       18.09      0.76 o 
   6  -2   5       11.30       11.03      0.65 o 
  -7  -1   5       15.63       15.80      1.14 o 
  -6  -1   5        1.11        1.48      0.46 o 
  -5  -1   5       38.00       39.95      1.55 o 
  -4  -1   5        0.21        0.05      0.20 o 
  -3  -1   5       48.93       46.79      1.38 o 
  -2  -1   5        0.68        1.36      0.24 o 
  -1  -1   5        0.35        0.14      0.13 o 
   0  -1   5        0.20        0.14      0.08 o 
   1  -1   5       12.38       13.14      0.99 o 
   2  -1   5      125.27      128.93      8.80 o 
   3  -1   5       25.35       23.23      1.34 o 
   4  -1   5       48.45       47.05      3.06 o 
   5  -1   5       23.29       20.15      0.95 o 
   6  -1   5        6.59        6.14      0.69 o 
  -7   0   5        7.50        8.29      0.83 o 
  -6   0   5        0.04       -0.29      0.20 o 
  -5   0   5        0.92        0.69      0.30 o 
  -4   0   5       16.34       16.90      0.87 o 
  -3   0   5       12.70       15.05      0.73 o 
  -2   0   5        0.00        0.02      0.06 o 
  -1   0   5        0.39        0.38      0.09 o 
   0   0   5        2.60        2.00      0.22 o 
   1   0   5       28.76       27.50      3.18 o 
   2   0   5       60.68       57.08      5.33 o 
   3   0   5        1.71        2.35      0.46 o 
   4   0   5       29.96       31.93      1.43 o 
   5   0   5       12.06       11.52      0.93 o 
   6   0   5        0.62        0.46      0.25 o 
  -7   1   5        6.40        7.24      0.87 o 
  -6   1   5        2.92        3.12      0.39 o 
  -5   1   5        1.85        2.00      0.29 o 
  -4   1   5       36.80       38.90      2.75 o 
  -3   1   5       38.95       40.02      3.54 o 
  -2   1   5       74.27       77.31      4.74 o 
  -1   1   5       80.67       92.01      8.49 o 
   0   1   5       14.96       14.11      1.97 o 
   1   1   5       43.10       39.91      4.53 o 
   2   1   5        0.74        0.72      0.29 o 
   3   1   5       24.77       26.29      1.28 o 
   4   1   5       21.50       23.78      1.29 o 
   5   1   5        0.36        0.48      0.30 o 
  -7   2   5        3.48        3.60      0.64 o 
  -6   2   5        4.26        4.49      0.43 o 
  -5   2   5       12.47       11.10      0.84 o 
  -4   2   5        7.83        8.56      0.72 o 
  -3   2   5        3.34        2.98      0.29 o 
  -2   2   5       66.80       68.12      6.04 o 
  -1   2   5       25.46       24.63      0.91 o 
   0   2   5        0.00        0.09      0.12 o 
   1   2   5        4.50        4.88      0.79 o 
   2   2   5        6.68        6.89      0.67 o 
   3   2   5        9.00       10.83      0.88 o 
   4   2   5       23.95       21.18      1.28 o 
  -7   3   5        5.09        5.35      0.78 o 
  -6   3   5        0.01       -0.02      0.23 o 
  -5   3   5        6.90        7.18      0.72 o 
  -4   3   5        7.10        6.57      0.66 o 
  -3   3   5        7.68        6.81      0.96 o 
  -2   3   5       95.26       86.37      8.23 o 
  -1   3   5       12.96       13.06      1.23 o 
   0   3   5       20.66       17.95      2.82 o 
   1   3   5        1.01        0.77      0.22 o 
   2   3   5        0.48        0.61      0.30 o 
   3   3   5        0.29        0.30      0.25 o 
   4   3   5        1.36        1.41      0.43 o 
  -7   4   5        2.50        2.56      0.60 o 
  -6   4   5        0.02        0.01      0.24 o 
  -5   4   5        4.92        4.62      0.69 o 
  -4   4   5        0.01       -0.12      0.19 o 
  -3   4   5       13.47       12.92      1.46 o 
  -2   4   5        8.17        7.92      0.69 o 
  -1   4   5        0.12        0.05      0.15 o 
   0   4   5        1.65        1.55      0.52 o 
   1   4   5        0.74        0.74      0.34 o 
   2   4   5        0.75        0.41      0.26 o 
   3   4   5        0.98        1.14      0.44 o 
  -6   5   5        4.01        4.53      0.76 o 
  -5   5   5        0.00        0.09      0.27 o 
  -4   5   5        0.18        0.45      0.33 o 
  -3   5   5        0.20        0.22      0.15 o 
  -2   5   5        1.37        1.06      0.59 o 
  -1   5   5        3.07        2.98      0.40 o 
   0   5   5        4.35        5.02      0.74 o 
   1   5   5        1.20        1.90      0.53 o 
  -5   6   5        5.71        4.85      0.84 o 
  -4   6   5        7.70        7.88      0.92 o 
  -3   6   5        0.24        0.68      0.24 o 
  -2   6   5        7.70        8.37      1.21 o 
  -1   6   5        0.84        0.82      0.25 o 
  -1  -8   6        0.12        0.14      0.34 o 
   0  -8   6        0.29        0.18      0.22 o 
   1  -8   6        0.08        0.03      0.20 o 
   2  -8   6        1.13        1.93      0.47 o 
   3  -8   6        6.21        7.71      0.77 o 
   4  -8   6        0.11        0.00      0.33 o 
  -2  -7   6        4.44        5.11      0.79 o 
  -1  -7   6        1.18        0.95      0.24 o 
   0  -7   6        0.01        0.14      0.24 o 
   1  -7   6        1.75        1.94      0.47 o 
   2  -7   6        8.21       10.13      0.86 o 
   3  -7   6        0.07        0.14      0.21 o 
   4  -7   6        5.79        7.18      0.81 o 
   5  -7   6        0.03        0.24      0.32 o 
  -3  -6   6       22.16       24.49      1.44 o 
  -2  -6   6        2.09        1.94      0.49 o 
  -1  -6   6        4.38        5.00      0.62 o 
   0  -6   6       29.55       26.23      1.23 o 
   1  -6   6        3.83        4.39      0.54 o 
   2  -6   6       14.00       12.66      0.91 o 
   3  -6   6        1.93        2.65      0.53 o 
   4  -6   6        7.79        6.91      0.74 o 
   5  -6   6        1.64        1.68      0.50 o 
   6  -6   6       12.53       12.48      0.93 o 
  -4  -5   6       14.18       14.93      1.13 o 
  -3  -5   6        7.51        8.79      0.83 o 
  -2  -5   6       31.97       30.79      1.43 o 
  -1  -5   6       33.67       34.01      1.27 o 
   0  -5   6       10.37        9.81      0.71 o 
   1  -5   6       30.35       27.67      1.22 o 
   2  -5   6       10.71       10.55      0.80 o 
   3  -5   6       36.07       34.02      1.46 o 
   4  -5   6        4.51        5.13      0.71 o 
   5  -5   6        5.41        6.16      0.52 o 
   6  -5   6        7.72        6.84      0.58 o 
  -5  -4   6        2.31        3.25      0.62 o 
  -4  -4   6        2.19        1.64      0.47 o 
  -3  -4   6       21.57       20.49      1.16 o 
  -2  -4   6        2.26        2.74      0.47 o 
  -1  -4   6        1.06        0.83      0.25 o 
   0  -4   6        2.51        3.03      0.44 o 
   1  -4   6        1.21        0.78      0.27 o 
   2  -4   6       62.63       64.23      1.85 o 
   3  -4   6       18.80       20.09      1.68 o 
   4  -4   6       12.22       13.74      0.95 o 
   5  -4   6        0.02        0.03      0.16 o 
   6  -4   6        4.15        5.30      0.54 o 
  -6  -3   6       19.59       23.60      1.44 o 
  -5  -3   6        1.41        0.87      0.35 o 
  -4  -3   6       88.09       88.37      2.42 o 
  -3  -3   6        4.41        3.83      0.55 o 
  -2  -3   6       16.96       15.12      0.87 o 
  -1  -3   6       16.48       13.44      0.71 o 
   0  -3   6        0.64        0.47      0.20 o 
   1  -3   6       34.60       33.67      1.24 o 
   2  -3   6       18.17       18.90      0.98 o 
   3  -3   6       42.06       41.38      1.54 o 
   4  -3   6        9.01        8.41      0.53 o 
   5  -3   6       17.27       15.87      1.95 o 
   6  -3   6        0.00        0.15      0.18 o 
  -6  -2   6        0.39        0.47      0.32 o 
  -5  -2   6       70.63       80.75      2.38 o 
  -4  -2   6       50.37       54.85      1.81 o 
  -3  -2   6      312.80      327.21      4.32 o 
  -2  -2   6       43.65       40.53      1.34 o 
  -1  -2   6      223.71      257.85      3.20 o 
   0  -2   6        6.79        7.80      0.58 o 
   1  -2   6        7.85        7.18      1.03 o 
   2  -2   6        0.28        0.21      0.17 o 
   3  -2   6        0.00        0.13      0.14 o 
   4  -2   6       12.58       13.63      1.23 o 
   5  -2   6        1.30        1.34      0.29 o 
   6  -2   6        0.84        0.59      0.30 o 
  -6  -1   6       23.00       23.37      1.34 o 
  -5  -1   6        4.55        4.97      0.68 o 
  -4  -1   6       34.82       34.52      1.37 o 
  -3  -1   6      108.53      117.58      2.32 o 
  -2  -1   6       42.52       40.84      3.15 o 
  -1  -1   6      231.75      252.30     25.65 o 
   0  -1   6       75.48       70.67      7.11 o 
   1  -1   6        6.84        7.35      0.38 o 
   2  -1   6        0.41        0.35      0.21 o 
   3  -1   6        0.00        0.10      0.21 o 
   4  -1   6        3.57        4.69      0.67 o 
   5  -1   6        3.22        3.14      0.60 o 
  -7   0   6        2.26        2.20      0.54 o 
  -6   0   6        0.03        0.07      0.26 o 
  -5   0   6        0.00       -0.27      0.20 o 
  -4   0   6        4.32        4.34      0.50 o 
  -3   0   6        1.31        1.09      0.20 o 
  -2   0   6        2.81        3.23      0.64 o 
  -1   0   6       30.29       31.20      3.68 o 
   0   0   6       43.44       45.73      3.07 o 
   1   0   6        2.58        2.39      0.27 o 
   2   0   6        0.38        0.57      0.25 o 
   3   0   6        0.91        1.11      0.37 o 
   4   0   6        2.18        1.88      0.48 o 
   5   0   6        0.55        0.93      0.34 o 
  -7   1   6        3.53        4.18      0.56 o 
  -6   1   6        2.63        2.56      0.42 o 
  -5   1   6        1.74        2.09      0.49 o 
  -4   1   6       13.68       11.50      0.84 o 
  -3   1   6        2.60        2.43      0.45 o 
  -2   1   6        0.77        0.98      0.20 o 
  -1   1   6        8.74        9.26      0.65 o 
   0   1   6        0.38        0.52      0.17 o 
   1   1   6        0.32        0.27      0.15 o 
   2   1   6        1.04        0.67      0.31 o 
   3   1   6        4.38        5.70      0.68 o 
   4   1   6        9.13        8.92      0.85 o 
  -7   2   6       16.34       18.07      1.28 o 
  -6   2   6        0.18        0.19      0.26 o 
  -5   2   6       10.61        9.39      0.85 o 
  -4   2   6        8.43        6.95      0.68 o 
  -3   2   6        5.38        4.86      0.56 o 
  -2   2   6       19.90       18.83      1.95 o 
  -1   2   6        4.79        3.70      0.56 o 
   0   2   6        0.56        0.41      0.17 o 
   1   2   6        0.02        0.04      0.17 o 
   2   2   6        0.08        0.19      0.23 o 
   3   2   6        3.35        3.24      0.60 o 
   4   2   6        3.77        3.44      0.68 o 
  -6   3   6        9.18        7.96      0.86 o 
  -5   3   6        2.64        2.59      0.57 o 
  -4   3   6        7.24        6.15      0.67 o 
  -3   3   6        1.97        1.84      0.45 o 
  -2   3   6        0.78        0.69      0.20 o 
  -1   3   6       19.23       16.79      2.11 o 
   0   3   6        3.84        3.50      0.67 o 
   1   3   6        3.37        2.87      0.37 o 
   2   3   6        2.36        2.01      0.54 o 
   3   3   6        2.66        3.16      0.67 o 
  -6   4   6        0.28       -0.01      0.30 o 
  -5   4   6        0.70        0.21      0.32 o 
  -4   4   6        0.60        0.81      0.32 o 
  -3   4   6        3.65        2.29      0.50 o 
  -2   4   6        2.10        1.49      0.39 o 
  -1   4   6        0.63        0.84      0.25 o 
   0   4   6        0.18        0.25      0.18 o 
   1   4   6        0.38        0.57      0.34 o 
  -5   5   6        0.09       -0.15      0.31 o 
  -4   5   6        2.19        1.65      0.46 o 
  -3   5   6        0.22        0.16      0.18 o 
  -2   5   6        3.70        3.79      0.49 o 
  -1   5   6        0.08       -0.01      0.15 o 
   0   5   6        0.84        0.90      0.43 o 
   0  -8   7        0.06        0.09      0.20 o 
   1  -8   7        7.05        8.18      0.78 o 
   2  -8   7        0.74        0.86      0.34 o 
   3  -8   7        1.04        1.22      0.39 o 
  -2  -7   7        0.02        0.05      0.34 o 
  -1  -7   7        3.59        3.02      0.62 o 
   0  -7   7        7.15        5.67      0.64 o 
   1  -7   7        0.04        0.26      0.24 o 
   2  -7   7        0.00       -0.07      0.20 o 
   3  -7   7        1.88        2.05      0.48 o 
   4  -7   7        0.17        0.01      0.19 o 
  -3  -6   7        0.58        1.36      0.42 o 
  -2  -6   7        0.32        0.06      0.22 o 
  -1  -6   7        8.40        5.30      0.65 o 
   0  -6   7       16.70       15.23      0.98 o 
   1  -6   7        0.20        0.15      0.22 o 
   2  -6   7       11.62       11.10      0.89 o 
   3  -6   7        2.21        2.44      0.53 o 
   4  -6   7        0.99        1.05      0.38 o 
   5  -6   7        4.88        6.00      0.87 o 
  -4  -5   7        5.11        4.59      0.74 o 
  -3  -5   7        1.63        1.05      0.36 o 
  -2  -5   7        9.38        7.58      0.76 o 
  -1  -5   7       40.25       37.43      1.39 o 
   0  -5   7       68.06       57.05      1.78 o 
   1  -5   7       74.80       69.27      2.03 o 
   2  -5   7      110.55      108.83      2.67 o 
   3  -5   7       11.06        9.74      0.85 o 
   4  -5   7        5.43        6.10      0.74 o 
   5  -5   7        3.55        3.56      0.68 o 
  -5  -4   7        1.09        1.30      0.45 o 
  -4  -4   7        5.76        6.57      0.72 o 
  -3  -4   7        6.74        6.22      0.69 o 
  -2  -4   7        0.06       -0.12      0.19 o 
  -1  -4   7       21.66       19.34      0.95 o 
   0  -4   7       31.72       28.52      1.20 o 
   1  -4   7        2.68        1.53      0.37 o 
   2  -4   7      208.02      202.06      3.61 o 
   3  -4   7       27.58       30.45      1.43 o 
   4  -4   7       56.17       62.12      2.14 o 
   5  -4   7        3.59        3.61      0.45 o 
  -5  -3   7        0.07        0.27      0.24 o 
  -4  -3   7       18.22       17.40      1.11 o 
  -3  -3   7       17.32       16.85      1.03 o 
  -2  -3   7        9.84        9.03      0.74 o 
  -1  -3   7       14.49       12.49      0.74 o 
   0  -3   7       14.56       17.06      0.91 o 
   1  -3   7       34.90       40.32      1.47 o 
   2  -3   7        3.74        4.63      0.56 o 
   3  -3   7        0.10        0.16      0.20 o 
   4  -3   7        0.30        0.47      0.31 o 
   5  -3   7        1.44        1.17      0.30 o 
  -6  -2   7        0.99        1.48      0.44 o 
  -5  -2   7       51.41       61.06      2.11 o 
  -4  -2   7       32.50       33.85      1.47 o 
  -3  -2   7       54.63       54.48      1.73 o 
  -2  -2   7        2.76        2.48      0.43 o 
  -1  -2   7       85.73       89.69      1.96 o 
   0  -2   7       13.39       12.02      1.30 o 
   1  -2   7       35.80       37.26      1.42 o 
   2  -2   7       46.19       45.61      1.66 o 
   3  -2   7        1.88        1.73      0.44 o 
   4  -2   7       34.68       35.89      1.65 o 
   5  -2   7        0.41        0.16      0.23 o 
  -6  -1   7        7.58        8.23      0.82 o 
  -5  -1   7        0.31        0.82      0.35 o 
  -4  -1   7      156.76      184.22      3.31 o 
  -3  -1   7        0.32        0.76      0.31 o 
  -2  -1   7      409.94      427.25     16.27 o 
  -1  -1   7        5.48        5.65      0.58 o 
   0  -1   7      321.12      323.09     29.37 o 
   1  -1   7       84.48       88.59      2.24 o 
   2  -1   7      173.59      188.75      3.52 o 
   3  -1   7       31.29       29.38      1.45 o 
   4  -1   7       17.80       17.92      1.19 o 
   5  -1   7       10.97       10.14      0.95 o 
  -6   0   7        3.27        2.44      0.58 o 
  -5   0   7        0.29       -0.05      0.20 o 
  -4   0   7        0.89        1.01      0.35 o 
  -3   0   7       14.62       11.83      0.86 o 
  -2   0   7       10.02        9.52      0.74 o 
  -1   0   7       79.51       81.68      5.42 o 
   0   0   7        8.04        9.12      1.27 o 
   1   0   7       16.92       18.57      1.05 o 
   2   0   7       50.70       56.50      1.95 o 
   3   0   7       16.72       15.93      1.11 o 
   4   0   7       24.91       25.44      1.46 o 
  -6   1   7        0.81        0.45      0.31 o 
  -5   1   7        0.29        0.38      0.30 o 
  -4   1   7        0.23        0.32      0.23 o 
  -3   1   7        2.33        3.32      0.57 o 
  -2   1   7        4.38        5.15      0.70 o 
  -1   1   7        1.61        1.87      0.29 o 
   0   1   7        0.48        0.33      0.16 o 
   1   1   7       13.55       14.43      0.99 o 
   2   1   7        0.21        0.14      0.28 o 
   3   1   7        3.86        4.28      0.70 o 
  -6   2   7        1.16        1.42      0.52 o 
  -5   2   7       17.83       15.06      1.13 o 
  -4   2   7       11.51       11.63      0.93 o 
  -3   2   7       26.47       19.93      1.16 o 
  -2   2   7        7.29        8.01      1.82 o 
  -1   2   7        9.39        9.51      0.88 o 
   0   2   7        0.11        0.02      0.16 o 
   1   2   7        0.09        0.26      0.27 o 
   2   2   7        0.58        0.67      0.37 o 
   3   2   7        3.44        3.33      0.70 o 
  -6   3   7        0.42        0.13      0.36 o 
  -5   3   7        1.04        0.83      0.43 o 
  -4   3   7       17.06       14.42      1.06 o 
  -3   3   7        4.87        3.37      0.60 o 
  -2   3   7       58.27       53.48      7.88 o 
  -1   3   7        0.02        0.14      0.16 o 
   0   3   7       20.74       19.63      3.68 o 
   1   3   7        0.00        0.13      0.28 o 
  -5   4   7        0.73        0.80      0.45 o 
  -4   4   7        0.21        0.45      0.30 o 
  -3   4   7        2.07        1.71      0.45 o 
  -2   4   7       13.58       12.71      1.56 o 
  -1   4   7        2.91        2.38      0.39 o 
   0   4   7        5.45        4.48      1.07 o 
  -1  -7   8        0.00        0.26      0.29 o 
   0  -7   8        3.21        2.66      0.53 o 
   1  -7   8        0.03       -0.09      0.18 o 
   2  -7   8        0.03        0.15      0.20 o 
   3  -7   8        4.51        5.55      0.68 o 
  -2  -6   8        5.36        6.14      0.74 o 
  -1  -6   8        0.66        0.66      0.28 o 
   0  -6   8        0.67        1.07      0.35 o 
   1  -6   8        0.73        0.41      0.27 o 
   2  -6   8        7.28        9.74      0.87 o 
   3  -6   8        0.21        0.13      0.18 o 
   4  -6   8        1.62        1.32      0.39 o 
  -3  -5   8        1.95        1.85      0.47 o 
  -2  -5   8        0.67        0.34      0.27 o 
  -1  -5   8        6.47        4.48      0.64 o 
   0  -5   8        0.51        1.70      0.42 o 
   1  -5   8       10.44        9.16      0.82 o 
   2  -5   8        0.13        0.67      0.32 o 
   3  -5   8        0.23        0.14      0.19 o 
   4  -5   8        5.18        3.37      0.62 o 
  -4  -4   8        0.56        0.51      0.26 o 
  -3  -4   8        1.40        1.66      0.46 o 
  -2  -4   8        1.29        1.49      0.43 o 
  -1  -4   8        1.00        0.45      0.28 o 
   0  -4   8        0.18        0.47      0.26 o 
   1  -4   8       29.48       24.04      1.24 o 
   2  -4   8        6.42        6.96      0.74 o 
   3  -4   8        3.86        4.79      0.73 o 
   4  -4   8        4.64        5.24      0.79 o 
  -5  -3   8        0.37        0.58      0.30 o 
  -4  -3   8        1.79        0.89      0.34 o 
  -3  -3   8        0.84        0.64      0.31 o 
  -2  -3   8        1.91        1.85      0.43 o 
  -1  -3   8        0.54        0.34      0.27 o 
   0  -3   8        6.39        7.03      0.65 o 
   1  -3   8       24.88       25.93      1.27 o 
   2  -3   8       54.65       59.38      2.02 o 
   3  -3   8        3.68        4.89      0.74 o 
   4  -3   8       13.69       15.01      1.13 o 
  -5  -2   8        4.60        6.05      0.70 o 
  -4  -2   8       10.82       12.95      0.95 o 
  -3  -2   8        0.84        0.84      0.32 o 
  -2  -2   8        0.11        0.18      0.24 o 
  -1  -2   8        0.90        0.95      0.20 o 
   0  -2   8        2.04        2.05      0.44 o 
   1  -2   8        7.47        8.52      0.76 o 
   2  -2   8        9.96       10.45      0.89 o 
   3  -2   8        1.06        0.69      0.35 o 
   4  -2   8        3.61        2.99      0.64 o 
  -4  -1   8        4.69        4.63      0.68 o 
  -3  -1   8        0.81        1.45      0.40 o 
  -2  -1   8        5.17        4.99      0.58 o 
  -1  -1   8        0.55        0.77      0.20 o 
   0  -1   8       71.36       78.98      2.16 o 
   1  -1   8        0.03        0.07      0.21 o 
   2  -1   8       66.06       71.13      2.30 o 
   3  -1   8        6.06        6.76      0.79 o 
   4  -1   8       35.77       36.58      1.83 o 
  -5   0   8        0.07        0.26      0.20 o 
  -4   0   8        2.02        2.53      0.53 o 
  -3   0   8        0.75        0.22      0.18 o 
  -2   0   8        7.51        6.84      0.69 o 
  -1   0   8        7.90        7.67      0.48 o 
   0   0   8        3.37        3.85      0.58 o 
   1   0   8       81.17       82.47      2.42 o 
   2   0   8        2.96        3.88      0.67 o 
   3   0   8       47.77       48.24      2.07 o 
  -5   1   8        0.57        0.69      0.32 o 
  -4   1   8        0.00        0.01      0.17 o 
  -3   1   8        0.94        1.30      0.37 o 
  -2   1   8        2.58        2.14      0.47 o 
  -1   1   8        7.99        8.19      0.60 o 
   0   1   8        0.05        0.00      0.20 o 
   1   1   8        1.06        1.70      0.47 o 
   2   1   8        5.54        5.16      0.79 o 
  -5   2   8        0.71        0.77      0.35 o 
  -4   2   8        0.01        0.04      0.19 o 
  -3   2   8        0.07        0.05      0.18 o 
  -2   2   8        0.50        0.36      0.26 o 
  -1   2   8        0.75        0.53      0.21 o 
   0   2   8        1.21        0.87      0.39 o 
   1   2   8        4.78        5.30      0.82 o 
  -4   3   8        0.09        0.01      0.20 o 
  -3   3   8        2.51        1.43      0.43 o 
  -2   3   8        0.55        0.53      0.27 o 
  -1   3   8        0.59        0.76      0.24 o 
  -1  -6   9        5.17        2.94      0.60 o 
   1  -6   9        0.20        0.09      0.20 o 
   2  -6   9        0.34        0.52      0.24 o 
  -2  -5   9        0.20        0.46      0.25 o 
  -1  -5   9        1.01        0.85      0.36 o 
   0  -5   9        9.03        9.32      0.79 o 
   1  -5   9        0.00        0.34      0.25 o 
   2  -5   9        8.18        7.21      0.74 o 
   3  -5   9        2.41        2.55      0.55 o 
  -3  -4   9        0.15        0.17      0.20 o 
  -2  -4   9        4.44        4.86      0.68 o 
  -1  -4   9       13.64       12.15      0.93 o 
   0  -4   9        1.13        1.08      0.36 o 
   1  -4   9       23.31       23.06      1.28 o 
   2  -4   9        1.98        2.78      0.61 o 
   3  -4   9        0.07        0.19      0.30 o 
  -4  -3   9        0.61        0.41      0.27 o 
  -3  -3   9        0.07        0.34      0.23 o 
  -2  -3   9        0.01        0.10      0.21 o 
   0  -3   9        0.20        0.42      0.30 o 
   1  -3   9       29.80       35.00      1.59 o 
   2  -3   9       16.09       17.31      1.18 o 
   3  -3   9        1.62        2.29      0.58 o 
  -2  -2   9        5.92        6.24      0.66 o 
  -1  -2   9        2.12        2.54      0.47 o 
   0  -2   9       11.95       14.70      1.01 o 
   1  -2   9       18.33       23.13      1.31 o 
   2  -2   9        0.00        0.07      0.28 o 
   3  -2   9        2.53        3.86      0.75 o 
  -4  -1   9        1.94        2.11      0.49 o 
  -3  -1   9       10.10       10.08      0.87 o 
  -2  -1   9        0.01        0.21      0.20 o 
  -1  -1   9        0.08        0.15      0.17 o 
   0  -1   9        0.09        0.27      0.27 o 
   1  -1   9        7.50        8.88      0.86 o 
   2  -1   9        0.00        0.07      0.22 o 
  -4   0   9       28.43       34.52      1.70 o 
  -3   0   9        9.04        9.38      0.86 o 
  -2   0   9       34.23       36.94      1.62 o 
  -1   0   9        2.62        3.06      0.54 o 
   0   0   9        3.40        6.42      0.74 o 
   1   0   9        1.00        1.27      0.44 o 
  -4   1   9        0.11        0.05      0.23 o 
  -3   1   9        0.19        0.38      0.23 o 
  -2   1   9        4.02        4.27      0.66 o 
  -1   1   9        4.16        5.96      0.72 o 
   0   1   9        0.15        0.25      0.28 o 
   1  -4  10        9.01       10.42      0.90 o 
  -2  -3  10        2.87        3.18      0.58 o 
   1  -3  10        0.68        0.45      0.35 o 
  -2  -2  10        1.34        1.49      0.39 o 
   0  -2  10        6.83        8.74      0.89 o 
  -2  -1  10        0.00        0.15      0.20 o 
                                                 
